# Supplementary material for: Hyperglycemia on Admission Predicts Acute Kidney Failure and Renal Functional Recovery among Inpatients
Source: J Clin Med. 2021 Dec 23;11(1):54. doi: 10.3390/jcm11010054 (PMC8745405; doi:10.3390/jcm11010054)
Supplement: Supplementary file 1 [file jcm-11-00054-s001.zip]

Archive with 1 entries (1 files):
- jcm-1485222-supplementary.pdf
